# Supplementary material for: Targeted next-generation sequencing using bronchoalveolar lavage fluid samples for diagnosing pulmonary infections: a single-center retrospective study
Source: Front Microbiol. 2025 Oct 13;16:1671819. doi: 10.3389/fmicb.2025.1671819 (PMC12554695; doi:10.3389/fmicb.2025.1671819)
Supplement: Supplementary file 4 [file Data_Sheet_4.xlsx]

## Sheet: Sheet1
Patient number	Pulmonary infections(yes=1, no=0)	Specimens of tNGS (BALF=bronchoalveolar lavage fluid)	Causative pathogens of tNGS	Causative pathogens of culture	Results of conventional microbiological tests (positive=1, negative=0)
1	1	BALF	Pseudomonas aeruginosa	Pseudomonas aeruginosa	1
2	1	BALF	Mycobacterium tuberculosis complex	/	1
3	1	BALF	Pseudomonas aeruginosa	Pseudomonas aeruginosa	1
4	1	BALF	Acinetobacter baumannii	Acinetobacter baumannii	1
5	1	BALF	Streptococcus pneumoniae and Influenza B virus	/	1
6	1	BALF	Moraxella catarrhalis	/	0
7	1	BALF	Chlamydia psittaci	/	0
8	1	BALF	Mycobacterium tuberculosis complex	/	1
9	1	BALF	Haemophilus influenzae	/	0
10	1	BALF	Pneumocystis jirovecii	/	1
11	1	BALF	Haemophilus influenzae	/	1
12	1	BALF	Mycobacterium tuberculosis complex	/	1
13	1	BALF	Influenza A virus	/	1
14	1	BALF	Human metapneumovirus	/	0
15	1	BALF	Streptococcus mitis and Human metapneumovirus	/	1
16	1	BALF	Streptococcus pneumoniae and Haemophilus influenzae	/	1
17	1	BALF	Acinetobacter nosocomialis	Acinetobacter nosocomialis	1
18	1	BALF	Chlamydia psittaci	/	0
19	1	BALF	Klebsiella pneumoniae, Streptococcus pneumoniae, and Aspergillus nidulans	Acinetobacter baumannii	0
20	1	BALF	Haemophilus influenzae	/	1
21	1	BALF	Pseudomonas aeruginosa	Pseudomonas aeruginosa	1
22	1	BALF	Pneumocystis jirovecii and severe acute respiratory syndrome coronavirus-2 (SARS-Cov-2)	/	1
23	1	BALF	Streptococcus pneumoniae, Aspergillus fumigatus, and Influenza A virus	/	1
24	1	BALF	Acinetobacter baumannii and Serratia marcescens	Acinetobacter baumannii and Serratia marcescens	1
25	1	BALF	Haemophilus influenzae and SARS-Cov-2	/	1
26	1	BALF	Streptococcus mitis	/	1
27	1	BALF	Tannerella forsythia	/	0
28	1	BALF	Streptococcus pneumoniae	/	1
29	1	BALF	Streptococcus pneumoniae	/	0
30	1	BALF	/	/	1
31	1	BALF	/	/	1
32	1	BALF	Haemophilus influenzae	/	0
33	1	BALF	Influenza A virus H3N2 subtype and SARS-Cov-2	/	1
34	1	BALF	Staphylococcus aureus and Influenza A virus H3N2 subtype	Methicillin-resistant staphylococcus aureus	1
35	1	BALF	Mycoplasma pneumoniae	/	0
36	1	BALF	Klebsiella pneumoniae, Pseudomonas aeruginosa	/	1
37	1	BALF	/	/	1
38	1	BALF	Mycobacterium tuberculosis complex and Influenza A virus	/	1
39	1	BALF	Porphyromonas gingivalis	/	1
40	1	BALF	Pseudomonas aeruginosa	/	1
41	1	BALF	Haemophilus influenzae	/	0
42	1	BALF	Chlamydia pneumoniae	/	0
43	1	BALF	Mycoplasma pneumoniae	/	1
44	1	BALF	Pneumocystis jirovecii	/	0
45	1	BALF	Enterobacter cloacae complex	/	0
46	1	BALF	/	/	0
47	1	BALF	Klebsiella pneumoniae and SARS-Cov-2	Klebsiella pneumoniae	1
48	1	BALF	Streptococcus pneumoniae	/	1
49	1	BALF	Mycobacterium tuberculosis complex	/	1
50	1	BALF	Enterobacter cloacae complex	/	0
51	1	BALF	Pseudomonas aeruginosa	Pseudomonas aeruginosa	1
52	1	BALF	Pneumocystis jirovecii	/	0
53	1	BALF	Klebsiella pneumoniae and Pseudomonas aeruginosa	Klebsiella pneumoniae amd Pseudomonas aeruginosa	1
54	1	BALF	Acinetobacter baumannii	Acinetobacter baumannii	1
55	1	BALF	Mycobacterium tuberculosis complex	/	1
56	1	BALF	Klebsiella pneumoniae	Klebsiella pneumoniae	1
57	1	BALF	/	/	0
58	1	BALF	Pseudomonas aeruginosa	Pseudomonas aeruginosa	1
59	1	BALF	Mycobacterium abscessus	/	1
60	1	BALF	Chlamydia psittaci	/	0
61	1	BALF	Acinetobacter baumannii and Klebsiella pneumoniae	Acinetobacter baumannii	1
62	1	BALF	/	/	1
63	1	BALF	Streptococcus pneumoniae and Aspergillus niger	Aspergillus niger complex	1
64	1	BALF	/	/	1
65	1	BALF	Cryptococcus neoformans	/	1
66	1	BALF	Talaromyces marneffei	/	1
67	1	BALF	SARS-Cov-2	/	1
68	1	BALF	Mycobacterium tuberculosis complex	/	1
69	1	BALF	Streptococcus pneumoniae and Acinetobacter nosocomis	/	1
70	1	BALF	Aspergillus fumigatus	/	1
71	1	BALF	Chlamydia psittaci	/	0
72	1	BALF	Pseudomonas aeruginosa	/	1
73	1	BALF	Chlamydia psittaci and Influenza A virus	/	0
74	1	BALF	Influenza A virus and Klebsiella pneumoniae	Klebsiella pneumoniae	1
75	1	BALF	Moraxella catarrhalis and Cytomegalovirus	Moraxella catarrhalis	1
76	1	BALF	/	/	0
77	1	BALF	Streptococcus pneumoniae and Influenza A virus	/	0
78	1	BALF	Chlamydia psittaci	/	0
79	1	BALF	/	/	0
80	1	BALF	Influenza A virus	/	1
81	0	BALF	/	/	0
82	0	BALF	/	/	0
83	0	BALF	/	/	0
84	0	BALF	/	/	0
85	0	BALF	/	/	0
86	0	BALF	/	/	0
87	0	BALF	/	/	0
88	0	BALF	/	/	0
89	0	BALF	/	/	0
90	0	BALF	/	/	0
91	0	BALF	/	/	0
92	0	BALF	/	/	0
93	0	BALF	/	/	0
94	0	BALF	/	/	0
95	0	BALF	/	/	0
96	0	BALF	/	/	0
97	0	BALF	/	/	0
98	0	BALF	/	/	0
99	0	BALF	/	/	0
100	0	BALF	/	/	0
101	0	BALF	/	/	0
102	0	BALF	/	/	0
103	0	BALF	/	/	0
104	0	BALF	/	/	0
105	0	BALF	/	/	0
106	0	BALF	/	/	0
107	0	BALF	/	/	0
108	0	BALF	/	/	0
109	0	BALF	/	/	0
110	0	BALF	/	/	0
